# Supplementary material for: CDCA8 regulates ATP5F1A protein stability and malignant phenotypes in wilms tumor cells: Prognostic implications and mechanistic insights
Source: PLoS One. 2026 Jul 21;21(7):e0353696. doi: 10.1371/journal.pone.0353696 (PMC13387503; doi:10.1371/journal.pone.0353696)
Supplement: S1 File — S2 Table. List of hub proteins ranked by Degree, MCC, and MNC algorithms and proteins included in the top-ranked MCODE module of the PPI network. (ZIP) [file pone.0353696.s001.zip]

Archive with 2 entries (2 files):
- Sup Table2 List of hub proteins ranked by Degree, MCC, and MNC algorithms and proteins included in the top-ranked MCODE module of the PPI network.docx
- Sup Table1 The detailed list of proteins included in the PPI network.docx
